# Supplementary material for: CycloPepper: a machine learning platform for predicting cyclization outcomes and optimizing synthesis of therapeutic cyclopeptides
Source: Nat Commun. 2026 Feb 14;17:2803. doi: 10.1038/s41467-026-69441-w (PMC13021993; doi:10.1038/s41467-026-69441-w)
Supplement: Supplementary file 4 — Source Data [file 41467_2026_69441_MOESM4_ESM.xlsx]

## Sheet: Figure 3
Model	Accuracy					Average	SD
GaussianNB	0.6774	0.7049	0.8196	0.754	0.7377	0.74	0.05
KNN	0.7903	0.8852	0.918	0.7704	0.8032	0.83	0.06
GB	0.8225	0.8196	0.8852	0.7868	0.7704	0.82	0.04
RF	0.7096	0.8196	0.8852	0.8196	0.7377	0.8	0.06
SVC	0.7258	0.9016	0.9016	0.836	0.8196	0.84	0.06
LR	0.7903	0.7868	0.918	0.754	0.8196	0.81	0.06
XGB	0.7258	0.8196	0.8196	0.6721	0.754	0.76	0.06
AdaBoost	0.7903	0.8852	0.8524	0.7377	0.836	0.82	0.04
Voting1	0.6935	0.8524	0.8688	0.7377	0.7868	0.79	0.06
Voting2	0.758	0.9016	0.9016	0.7704	0.7868	0.82	0.06
Voting3	0.6774	0.8032	0.8196	0.7213	0.754	0.76	0.05
Stacking	0.7742	0.8524	0.918	0.7868	0.7868	0.82	0.05

## Sheet: Figure 4
Sequence	experimental	prediction
MMVMPY	1	1
MVMPYM	1	1
VMPYMM	0	0
MPYMMV	0	0
PYMMVM	0	0
YMMVMP	0	0
WMLWEPF	0	0
MLWEPFW	0	1
LWEPFWM	0	0
WEPFWML	0	1
EPFWMLW	0	0
PFWMLWE	0	0
FWMLWEP	0	0
QSVQERS	0	0
SVQERSQ	0	0
VQERSQS	0	0
QERSQSV	0	0
ERSQSVQ	0	0
RSQSVQE	0	1
SQSVQER	0	0
QEYQHEK	0	0
EYQHEKQ	0	0
YQHEKQE	0	0
QHEKQEY	0	0
HEKQEYQ	0	1
EKQEYQH	0	1
KQEYQHE	0	0
HMHPW	0	0
MHPWH	0	0
HPWHM	0	0
PWHMH	0	0
WHMHP	0	0
GPVYA	1	1
PVYAG	0	0
VYAGP	0	0
YAGPV	0	0
AGPVY	1	0
GGYPLIL	1	1
GYPLILG	1	1
YPLILGG	1	1
PLILGGY	0	0
LILGGYP	1	1
ILGGYPL	1	1
LGGYPLI	1	0
LAGPY	1	1
AGPYL	1	1
GPYLA	1	1
PYLAG	0	1
YLAGP	1	1
GTPTPLFF	1	1
TPTPLFFG	1	1
PTPLFFGT	0	1
TPLFFGTP	1	1
PLFFGTPT	0	1
LFFGTPTP	1	1
FFGTPTPL	1	1
FGTPTPLF	1	1
APYCGSI	1	1
PYCGSIA	0	0
YCGSIAP	1	1
CGSIAPY	1	1
GSIAPYC	1	1
SIAPYCG	1	1
IAPYCGS	1	1
LKC	0	0
KCL	0	0
CLK	0	0
GVYLHIE	1	1
VYLHIEG	1	1
YLHIEGV	1	1
LHIEGVY	1	1
HIEGVYL	1	1
IEGVYLH	1	1
EGVYLHI	1	1

## Sheet: Figure 5
Sequence	Result
GYTFTNY	1
YTFTNYG	0
TFTNYGY	1
FTNYGYT	1
TNYGYTF	1
NYGYTFT	1
YGYTFTN	1
YPGNSD	1
PGNSDY	0
GNSDYP	1
NSDYPG	1
SDYPGN	1
DYPGNS	0
YDGYYVFAY	1
DGYYVFAYY	1
GYYVFAYYD	1
YYVFAYYDG	1
YVFAYYDGY	1
VFAYYDGYY	1
FAYYDGYYV	1
AYYDGYYVF	1
YYDGYYVFA	1
RASRDISNNLH	1
ASRDISNNLHR	1
SRDISNNLHRA	1
RDISNNLHRAS	0
DISNNLHRASR	0
ISNNLHRASRD	1
SNNLHRASRDI	0
NNLHRASRDIS	1
GFNIKDT	1
FNIKDTG	1
NIKDTGF	1
IKDTGFN	1
KDTGFNI	1
DTGFNIK	0
TGFNIKD	1
YPTNGY	1
PTNGYY	0
TNGYYP	1
NGYYPT	1
GYYPTN	1
YYPTNG	0
WGGDGFYAMDY	1
GGDGFYAMDYW	1
GDGFYAMDYWG	1
DGFYAMDYWGG	1
GFYAMDYWGGD	0
FYAMDYWGGDG	1
YAMDYWGGDGF	0
AMDYWGGDGFY	1
MDYWGGDGFYA	1
DYWGGDGFYAM	1
YWGGDGFYAMD	1
RASQDVNTAVA	0
ASQDVNTAVAR	0
SQDVNTAVARA	0
QDVNTAVARAS	0
DVNTAVARASQ	1
VNTAVARASQD	0
NLHRASRDISN	1
LHRASRDISNN	1
HRASRDISNNL	0
YASQSMS	0
ASQSMSY	0
SQSMSYA	0
QSMSYAS	1
SMSYASQ	0
MSYASQS	0
SYASQSM	0
QQTNSWPYT	0
QTNSWPYTQ	0
TNSWPYTQQ	0
NSWPYTQQT	0
SWPYTQQTN	0
WPYTQQTNS	0
PYTQQTNSW	0
YTQQTNSWP	0
TQQTNSWPY	0
GFTFDDY	1
FTFDDYG	1
TFDDYGF	1
FDDYGFT	1
DDYGFTF	1
DYGFTFD	1
YGFTFDD	1
TWNSGH	0
WNSGHT	0
NSGHTW	0
SGHTWN	1
GHTWNS	0
HTWNSG	0
VSYLSTASSLDY	1
SYLSTASSLDYV	1
YLSTASSLDYVS	1
LSTASSLDYVSY	1
STASSLDYVSYL	1
TASSLDYVSYLS	0
ASSLDYVSYLST	1
SSLDYVSYLSTA	0
SLDYVSYLSTAS	0
LDYVSYLSTASS	0
DYVSYLSTASSL	1
NTAVARASQDV	0
TAVARASQDVN	0
AVARASQDVNT	0
VARASQDVNTA	0
ARASQDVNTAV	0
SASFLYS	1
ASFLYSS	1
SFLYSSA	1
FLYSSAS	1
LYSSASF	1
YSSASFL	1
SSASFLY	1
QQHYTTPPT	0
QHYTTPPTQ	0
HYTTPPTQQ	0
YTTPPTQQH	0
TTPPTQQHY	0
TPPTQQHYT	0
PPTQQHYTT	0
PTQQHYTTP	0
TQQHYTTPP	1
GFTFTDY	1
FTFTDYG	1
TFTDYGF	1
FTDYGFT	1
TDYGFTF	1
DYGFTFT	1
YGFTFTD	1
NPNSGG	1
PNSGGN	0
NSGGNP	0
SGGNPN	1
GGNPNS	0
GNPNSG	1
NLGPSFYFDY	1
LGPSFYFDYN	1
GPSFYFDYNL	1
PSFYFDYNLG	0
SFYFDYNLGP	1
FYFDYNLGPS	1
YFDYNLGPSF	0
FDYNLGPSFY	1
DYNLGPSFYF	1
YVSYLSTASSLD	0
RASQGIRNYLA	1
ASQGIRNYLAR	1
SQGIRNYLARA	1
QGIRNYLARAS	0
GIRNYLARASQ	1
IRNYLARASQG	1
RNYLARASQGI	1
NYLARASQGIR	1
YLARASQGIRN	1
LARASQGIRNY	0
ARASQGIRNYL	0
AASTLQS	1
ASTLQSA	0
STLQSAA	0
TLQSAAS	0
LQSAAST	0
QSAASTL	0
SAASTLQ	0
QRYNRAPYT	0
RYNRAPYTQ	0
YNRAPYTQR	0
NRAPYTQRY	1
RAPYTQRYN	0
APYTQRYNR	0
PYTQRYNRA	0
YTQRYNRAP	1
TQRYNRAPY	0
GFIFSNH	0
FIFSNHG	0
IFSNHGF	1
FSNHGFI	0
SNHGFIF	0
NHGFIFS	0
HGFIFSN	0
RSKSINSA	1
SKSINSAR	0
KSINSARS	1
SINSARSK	1
INSARSKS	1
NSARSKSI	1
SARSKSIN	1
ARSKSINS	1
YNLGPSFYFD	1
KASQDVSIGVA	1
ASQDVSIGVAK	1
SQDVSIGVAKA	1
QDVSIGVAKAS	1
DVSIGVAKASQ	1
VSIGVAKASQD	1
SIGVAKASQDV	1
IGVAKASQDVS	1
GVAKASQDVSI	1
VAKASQDVSIG	1
AKASQDVSIGV	1
SASYRYT	1
ASYRYTS	1
SYRYTSA	1
YRYTSAS	1
RYTSASY	1
YTSASYR	1
TSASYRY	1
QQYYIYPYT	0
QYYIYPYTQ	1
YYIYPYTQQ	0
YIYPYTQQY	1
IYPYTQQYY	0
YPYTQQYYI	1
PYTQQYYIY	0
YTQQYYIYP	1
TQQYYIYPY	1
GFTFTDY	1
FTFTDYG	1
TFTDYGF	1
FTDYGFT	1
TDYGFTF	1
DYGFTFT	1
YGFTFTD	1
GNKANGYT	0
NKANGYTG	1
KANGYTGN	1
ANGYTGNK	1
NGYTGNKA	1
GYTGNKAN	0
YTGNKANG	1
TGNKANGY	1
NYYGSTYDY	1
YYGSTYDYN	1
YGSTYDYNY	0
GSTYDYNYY	1
STYDYNYYG	1
TYDYNYYGS	0
YDYNYYGST	0
DYNYYGSTY	1
YNYYGSTYD	1
RASQFVGSSIH	1
ASQFVGSSIHR	1
SQFVGSSIHRA	1
QFVGSSIHRAS	0
FVGSSIHRASQ	1
VGSSIHRASQF	1
GSSIHRASQFV	1
SSIHRASQFVG	1
SIHRASQFVGS	1
IHRASQFVGSS	1
HRASQFVGSSI	1
YASESMS	1
ASESMSY	0
SESMSYA	1
ESMSYAS	1
SMSYASE	1
MSYASES	1
SYASESM	1
QQSHSWPFT	0
QSHSWPFTQ	0
SHSWPFTQQ	0
HSWPFTQQS	0
SWPFTQQSH	0
WPFTQQSHS	0
PFTQQSHSW	0
FTQQSHSWP	0
TQQSHSWPF	0
GFTFTDF	1
FTFTDFG	1
TFTDFGF	1
FTDFGFT	1
TDFGFTF	1
DFGFTFT	1
FGFTFTD	1
DRGLRFYFDY	1
RGLRFYFDYD	1
GLRFYFDYDR	1
LRFYFDYDRG	0
RFYFDYDRGL	1
FYFDYDRGLR	1
YFDYDRGLRF	0
FDYDRGLRFY	1
DYDRGLRFYF	1
YDRGLRFYFD	1
RASSSVTYIH	1
ASSSVTYIHR	1
SSSVTYIHRA	0
SSVTYIHRAS	0
SVTYIHRASS	1
VTYIHRASSS	1
TYIHRASSSV	1
YIHRASSSVT	0
IHRASSSVTY	0
HRASSSVTYI	1
ATSNLAS	1
TSNLASA	1
SNLASAT	1
NLASATS	1
LASATSN	1
ASATSNL	1
SATSNLA	0
QHWSSKPPT	0
HWSSKPPTQ	0
WSSKPPTQH	0
SSKPPTQHW	0
SKPPTQHWS	0
KPPTQHWSS	1
PPTQHWSSK	0
PTQHWSSKP	0
TQHWSSKPP	0
GFTFSDS	1
FTFSDSG	1
TFSDSGF	1
FSDSGFT	1
SDSGFTF	1
DSGFTFS	1
SGFTFSD	1
RDKAKGYT	1
DKAKGYTR	1
KAKGYTRD	1
AKGYTRDK	1
KGYTRDKA	1
GYTRDKAK	1
YTRDKAKG	1
TRDKAKGY	1
EGHTAAPFDY	1
GHTAAPFDYE	1
HTAAPFDYEG	1
TAAPFDYEGH	1
AAPFDYEGHT	0
APFDYEGHTA	0
PFDYEGHTAA	0
FDYEGHTAAP	1
DYEGHTAAPF	1
YEGHTAAPFD	1
KASQNIDKYLN	0
ASQNIDKYLNK	1
SQNIDKYLNKA	1
QNIDKYLNKAS	1
NIDKYLNKASQ	1
IDKYLNKASQN	1
DKYLNKASQNI	0
KYLNKASQNID	1
YLNKASQNIDK	1
LNKASQNIDKY	1
NKASQNIDKYL	0
NTNNLQT	0
TNNLQTN	0
NNLQTNT	0
NLQTNTN	0
LQTNTNN	0
QTNTNNL	0
TNTNNLQ	0
LQHISRPRT	0
QHISRPRTL	1
HISRPRTLQ	1
ISRPRTLQH	1
SRPRTLQHI	1
RPRTLQHIS	1
PRTLQHISR	0
RTLQHISRP	1
SPYGGS	1
PYGGSS	0
YGGSSP	1
GGSSPY	1
GSSPYG	1
SSPYGG	1
RHWPGGFDY	1
HWPGGFDYR	0
WPGGFDYRH	1
PGGFDYRHW	0
GGFDYRHWP	1
GFDYRHWPG	1
FDYRHWPGG	0
DYRHWPGGF	1
YRHWPGGFD	1
RASQDVSTAVA	0
ASQDVSTAVAR	0
SQDVSTAVARA	0
QDVSTAVARAS	0
DVSTAVARASQ	1
VSTAVARASQD	0
STAVARASQDV	0
TAVARASQDVS	0
AVARASQDVST	0
VARASQDVSTA	0
ARASQDVSTAV	0
SASFLYS	1
ASFLYSS	1
SFLYSSA	1
FLYSSAS	1
LYSSASF	1
YSSASFL	1
SSASFLY	1
QQYLYHPAT	0
QYLYHPATQ	0
YLYHPATQQ	0
LYHPATQQY	0
YHPATQQYL	0
HPATQQYLY	1
PATQQYLYH	0
ATQQYLYHP	1
TQQYLYHPA	0
GFTFSSY	1
TLQHISRPR	0
GFAFSSY	1
FAFSSYG	1
AFSSYGF	1
FSSYGFA	1
SSYGFAF	1
SYGFAFS	1
YGFAFSS	1
WFDGTK	1
FDGTKW	0
DGTKWF	1
GTKWFD	1
TKWFDG	1
KWFDGT	1
RASQSISSYLN	1
ASQSISSYLNR	1
SQSISSYLNRA	1
QSISSYLNRAS	0
SISSYLNRASQ	1
ISSYLNRASQS	1
SSYLNRASQSI	0
SYLNRASQSIS	1
YLNRASQSISS	1
LNRASQSISSY	1
NRASQSISSYL	0
AASSLQS	0
ASSLQSA	0
SSLQSAA	0
SLQSAAS	0
LQSAASS	0
QSAASSL	0
SAASSLQ	0
QQSYSTPLT	0
QSYSTPLTQ	0
SYSTPLTQQ	1
YSTPLTQQS	0
STPLTQQSY	0
TPLTQQSYS	1
PLTQQSYST	0
LTQQSYSTP	0
TQQSYSTPL	1
GYYTEAY	1
FTFSSYG	1
TFSSYGF	1
FSSYGFT	1
SSYGFTF	1
SYGFTFS	1
YGFTFSS	1
YPSGGI	1
PSGGIY	0
SGGIYP	1
GGIYPS	1
GIYPSG	1
IYPSGG	1
IKLGTVTTVDY	1
KLGTVTTVDYI	1
LGTVTTVDYIK	1
GTVTTVDYIKL	0
TVTTVDYIKLG	1
VTTVDYIKLGT	0
TTVDYIKLGTV	0
TVDYIKLGTVT	0
VDYIKLGTVTT	0
DYIKLGTVTTV	0
YIKLGTVTTVD	0
DVSNRPS	1
VSNRPSD	1
SNRPSDV	1
NRPSDVS	1
RPSDVSN	1
PSDVSNR	0
SDVSNRP	0
SSYTSSSTRV	0
SYTSSSTRVS	1
YTSSSTRVSS	1
TSSSTRVSSY	1
SSSTRVSSYT	0
SSTRVSSYTS	0
STRVSSYTSS	1
TRVSSYTSSS	1
RVSSYTSSST	0
VSSYTSSSTR	0
GDTFSTY	1
DTFSTYG	1
TFSTYGD	0
YYTEAYG	1
YTEAYGY	1
TEAYGYY	1
EAYGYYT	1
AYGYYTE	1
YGYYTEA	1
DPATGN	1
PATGND	0
ATGNDP	1
TGNDPA	1
GNDPAT	1
NDPATG	1
LYSLPVY	0
YSLPVYL	0
SLPVYLY	1
LPVYLYS	0
PVYLYSL	0
VYLYSLP	0
YLYSLPV	0
QISRLDP	1
ISRLDPQ	1
SRLDPQI	1
RLDPQIS	1
LDPQISR	1
DPQISRL	1
PQISRLD	0
LQGTHYPVL	1
QGTHYPVLL	1
GTHYPVLLQ	0
THYPVLLQG	0
HYPVLLQGT	0
YPVLLQGTH	0
PVLLQGTHY	0
VLLQGTHYP	0
LLQGTHYPV	0
FSTYGDT	1
STYGDTF	1
TYGDTFS	1
YGDTFST	1
IPIFGK	0
PIFGKI	0
IFGKIP	0
FGKIPI	0
GKIPIF	0
KIPIFG	0
RASQSVSSYLA	1
ASQSVSSYLAR	1
SQSVSSYLARA	1
QSVSSYLARAS	0
SVSSYLARASQ	1
VSSYLARASQS	1
SSYLARASQSV	1
SYLARASQSVS	1
YLARASQSVSS	1
LARASQSVSSY	1
ARASQSVSSYL	0
DASNRAT	1
ASNRATD	1
SNRATDA	1
NRATDAS	1
RATDASN	1
ATDASNR	1
TDASNRA	0
QQRSNWPT	0
QRSNWPTQ	0
RSNWPTQQ	0
SNWPTQQR	0
NWPTQQRS	0
WPTQQRSN	0
PTQQRSNW	0
TQQRSNWP	0

## Sheet: Supplementary Fig. 6.
Epochs	Average Accuracy
1	0.607774
2	0.640561
3	0.663564
4	0.686515
5	0.706029
6	0.725595
7	0.745214
8	0.751772
9	0.7615
10	0.7681
11	0.774617
12	0.777948
13	0.781227
14	0.784506
15	0.787731
16	0.79101
17	0.794342
18	0.79762
19	0.800899
20	0.804072
21	0.804178
22	0.807456
23	0.810735
24	0.814014
25	0.81724
26	0.817292
27	0.820518
28	0.827076
29	0.830354
30	0.830407
31	0.833686
32	0.836965
33	0.836965
34	0.836965
35	0.836965
36	0.836965

## Sheet: Supplementary Fig. 7.
Feature No.	Accuracy
baseline	0.836
28	0.7848
32	0.7976
0	0.8107
24	0.8172
21	0.8108
18	0.8173
22	0.8304
166	0.8175
33	0.8175
325	0.8206
79	0.8271
316	0.8336
39	0.8238
385	0.8337
396	0.8272
47	0.8304
17	0.8207
217	0.8304
405	0.8337
57	0.8337
77	0.8337
121	0.8304
387	0.8337
180	0.8337
403	0.8271
78	0.8304
142	0.8304
144	0.8337
303	0.8238
317	0.8337
341	0.8337
